# Supplementary material for: Impact of number of functional teeth on independence of Japanese older adults
Source: Geriatr Gerontol Int. 2022 Nov 21;22(12):1032–9. doi: 10.1111/ggi.14508 (PMC10099778; doi:10.1111/ggi.14508)
Supplement: Supplementary file 1 — Table S1. Comparisons of baseline properties between the groups categorized by the future incidence of loss of independence. [file GGI-22-1032-s002.xlsx]

## Sheet: Sheet1
	Table S1. Comparisons of baseline properties between the groups categorized by the future incidence of loss of independence
			Incident Event (received LTCI certification or died before receiving LTCI certification)
	Variable		Loss of Independence n=205 (18.3%)				No Loss of Independence n=916 (81.7%)				p-value
	Number of present teeth										<0.001†
	0–9, n (%)		126		(61.5)		301		(32.9)
	10–19, n (%)		36		(17.6)		200		(21.8)
	≥20, n (%)		43		(20.9)		415		(45.3)
	Number of functional teeth										0.060†
	0–19, n (%)		16		(7.8)		42		(4.6)
	≥20, n (%)		189		(92.2)		874		(95.4)
	Age (years), mean (SD)		78.1		(6.5)		70.3		(5.7)		0.002‡
	Sex (male), n (%)		94		(45.9)		397		(43.3)		0.512†
	History of chronic disease
	Hypertension, n (%)		95		(46.3)		349		(38.2)		0.032†
	Hyperlipidemia, n (%)		37		(18.1)		205		(22.4)		0.178†
	Stroke, n (%)		13		(6.3)		36		(3.9)		0.130†
	Heart disease, n (%)		23		(11.2)		82		(9.0)		0.321†
	Diabetes mellitus, n (%)		28		(13.7)		89		(9.8)		0.101†
	Cancer, n (%)		16		(7.8)		71		(7.9)		0.975†
	Depression (GDS score ≥6), n (%)		52		(26.8)		146		(16.6)		0.001†
	Cognitive function (MMSE score <24), n (%)		32		(16.5)		135		(15.5)		0.730†
	Body mass index										0.524†
	<20.0, n (%)		36		(17.6)		133		(14.5)
	20.0–24.9, n (%)		119		(58.0)		560		(61.1)
	≥25.0, n (%)		50		(24.4)		223		(24.3)
	Blood nutritional parameters
	Albumin (<4.0), n (%)		59		(29.2)		81		(9.0)		<0.001†
	Hemoglobin										<0.001†
	Male (<13.0), n (%)		20		(21.7)		23		(5.8)
	Female (<12.0), n (%)		18		(16.4)		37		(7.3)
	Total cholesterol										<0.001†
	Male (<160), n (%)		18		(19.6)		45		(11.4)
	Female (<180), n (%)		31		(28.2)		69		(13.6)
	Gait speed (m/s)										<0.001†
	<1.0, n (%)		50		(26.2)		76		(8.6)
	Grip strength										<0.001†
	Male (<26.0), n (%)		16		(17.6)		15		(3.9)
	Female (<18.0), n (%)		53		(52.0)		90		(17.8)
	Self-perceived chewing ability										<0.001†
	Difficulties, n (%)		23		(11.4)		20		(2.2)
	Some difficulties, n (%)		56		(27.9)		285		(31.6)
	No difficulties, n (%)		122		(60.7)		596		(66.1)
	LTCI, long-term care insurance; GDS, Geriatric Depression Scale (15-items); MMSE, Mini–Mental State Examination (a 30-point questionnaire); n, number of individuals; SD, standard deviation. Statistically significant p-values are indicated using bold underlined numbers. †Chi-squared test. ‡t-test.
