# Supplementary material for: Impact of number of functional teeth on independence of Japanese older adults
Source: Geriatr Gerontol Int. 2022 Nov 21;22(12):1032–9. doi: 10.1111/ggi.14508 (PMC10099778; doi:10.1111/ggi.14508)
Supplement: Supplementary file 2 — Table S2. Hazard ratios and 95% confidence intervals of present teeth and each predictor for Cox proportional hazard models. [file GGI-22-1032-s001.xlsx]

## Sheet: Sheet1
	Table S2. Hazard ratios and 95% confidence intervals of present teeth and each predictor for Cox proportional hazard models.
		Model 1		Model 2		Model 3		Model 4		Model 5
		HR (95% CI)		HR (95% CI)		HR (95% CI)		HR (95% CI)		HR (95% CI)
	Present teeth
	≥20	1.0 [Reference]		1.0 [Reference]		1.0 [Reference]		1.0 [Reference]		1.0 [Reference]
	10–19	1.244 (0.795–1.946)		1.318 (0.822–2.112)		1.318 (0.817–2.127)		1.432 (0.867–2.364)		1.428 (0.856–2.382)
	0–9	1.406 (0.970–2.038)		1.334 (0.905–1.966)		1.359 (0.923–2.001)		1.366 (0.902–2.069)		1.287 (0.837–1.980)
	Age	1.127 (1.104–1.151)		1.127 (1.101–1.153)		1.120 (1.095–1.147)		1.110 (1.082–1.138)		1.115 (1.087–1.144)
	Sex
	Female	1.0 [Reference]		1.0 [Reference]		1.0 [Reference]		1.0 [Reference]		1.0 [Reference]
	Male	1.264 (0.956–1.671)		1.267 (0.936–1.716)		1.271 (0.939–1.721)		1.543 (1.101–2.163)		1.642 (1.160–2.325)
	History of chronic disease	-
	Hypertension	-		1.062 (0.740–1.523)		1.083 (0.746–1.574)		1.036 (0.705–1.522)		1.140 (0.767–1.696)
	Hyperlipidemia	-		0.744 (0.548–1.010)		0.718 (0.523–0.987)		0.785 (0.563–1.094)		0.834 (0.597–1.165)
	Stroke	-		1.851 (0.968–3.538)		1.702 (0.889–3.260)		1.578 (0.791–3.149)		1.301 (0.642–2.636)
	Heart disease	-		1.308 (0.838–2.042)		1.208 (0.770–1.897)		1.168 (0.720–1.893)		1.246 (0.767–2.024)
	Diabetes mellitus	-		1.555 (1.002–2.413)		1.465 (0.940–2.283)		1.764 (1.111–2.802)		1.664 (1.040–2.662)
	Cancer	-		0.847 (0.492–1.457)		0.879 (0.505–1.529)		1.075 (0.618–1.870)		0.999 (0.560–1.782)
	Depression	-
	GDS score <6	-		1.0 [Reference]		1.0 [Reference]		1.0 [Reference]		1.0 [Reference]
	GDS score ≥6	-		1.554 (1.118–2.161)		1.522 (1.088–2.128)		1.414 (0.985–2.030)		1.339 (0.921–1.945)
	Cognitive function	-
	MMSE score ≥24	-		1.0 [Reference]		1.0 [Reference]		1.0 [Reference]		1.0 [Reference]
	MMSE score <24	-		1.529 (1.023–2.284)		1.521 (1.007–2.297)		1.465 (0.946–2.267)		1.649 (1.063–2.558)
	Body mass index	-		-
	≥25.0	-		-		1.0 [Reference]		1.0 [Reference]		1.0 [Reference]
	20.0–24.9	-		-		0.812 (0.564–1.170)		0.908 (0.616–1.338)		1.037 (0.693–1.552)
	<20.0	-		-		0.713 (0.438–1.162)		0.805 (0.484–1.338)		0.884 (0.529–1.477)
	Blood nutritional parameters	-		-
	Albumin	-		-
	≥4.0	-		-		1.0 [Reference]		1.0 [Reference]		1.0 [Reference]
	<4.0	-		-		1.439 (1.021–2.028)		1.492 (1.039–2.143)		1.462 (1.011–2.114)
	Hemoglobin	-		-
	Male (≥13.0), Female (≥12.0)	-		-		1.0 [Reference]		1.0 [Reference]		1.0 [Reference]
	Male (<13.0), Female (<12.0)	-		-		1.311 (0.875–1.965)		1.156 (0.751–1.780)		1.148 (0.744–1.771)
	Total cholesterol	-		-
	Male (≥160), Female (≥180)	-		-		1.0 [Reference]		1.0 [Reference]		1.0 [Reference]
	Male (<160), Female (<180)	-		-		1.426 (1.002–2.030)		1.305 (0.901–1.892)		1.420 (0.975–2.070)
	Gait speed (m/s)	-		-		-
	<1.0 m/s	-		-		-		1.918 (1.308–2.813)		1.725 (1.161–2.565)
	Grip strength	-		-		-
	Male (≥26.0), Female (≥18.0)	-		-		-		1.0 [Reference]		1.0 [Reference]
	Male (<26.0), Female (<18.0)	-		-		-		1.451 (1.007–2.091)		1.347 (0.925–1.963)
	Self-perceived chewing ability	-		-		-		-
	No difficulties	-		-		-		-		1.0 [Reference]
	Some difficulties	-		-		-		-		0.812 (0.557–1.184)
	Difficulties	-		-		-		-		2.239 (1.284–3.906)
	Statistically significant (p<0.05) HRs and 95% CIs are indicated using bold underlined numbers. HR, hazard ratio; CI, confidence interval; GDS, Geriatric Depression Scale; MMSE, Mini-mental State Examination
