# Supplementary material for: Impact of number of functional teeth on independence of Japanese older adults
Source: Geriatr Gerontol Int. 2022 Nov 21;22(12):1032–9. doi: 10.1111/ggi.14508 (PMC10099778; doi:10.1111/ggi.14508)
Supplement: Supplementary file 3 — Table S3. Hazard ratios and 95% confidence intervals of functional teeth and each predictor for Cox proportional hazard models. [file GGI-22-1032-s003.xlsx]

## Sheet: Sheet1
	Table S3. Hazard ratios and 95% confidence intervals of functional teeth and each predictor for Cox proportional hazard models.
			Model 1		Model 2		Model 3		Model 4		Model 5
			HR (95% CI)		HR (95% CI)		HR (95% CI)		HR (95% CI)		HR (95% CI)
	Functional teeth
	≥20		1.0 [Reference]		1.0 [Reference]		1.0 [Reference]		1.0 [Reference]		1.0 [Reference]
	0–19		2.054 (1.228–3.436)		1.850 (1.035–3.307)		1.485 (0.801–2.795)		1.454 (0.769–2.748)		1.138 (0.578–2.239)
	Age		1.136 (1.113–1.158)		1.133 (1.109–1.158)		1.127 (1.102–1.152)		1.118 (1.090–1.144)		1.122 (1.093–1.148)
	Sex
	Female		1.0 [Reference]		1.0 [Reference]		1.0 [Reference]		1.0 [Reference]		1.0 [Reference]
	Male		1.208 (0.918–1.591)		1.237 (0.916–1.671)		1.245 (0.921–1.684)		1.530 (1.090–2.147)		1.623 (1.146–2.298)
	History of chronic disease		-
	Hypertension		-		1.087 (0.758–1.561)		1.096 (0.754–1.593)		1.032 (0.703–1.515)		1.122 (0.757–1.665)
	Hyperlipidemia		-		0.742 (0.547–1.005)		0.719 (0.524–0.987)		0.791 (0.568–1.101)		0.840 (0.603–1.171)
	Stroke		-		1.742 (0.906–3.351)		1.644 (0.850–3.176)		1.576 (0.786–3.158)		1.303 (0.636–2.672)
	Heart disease		-		1.305 (0.836–2.039)		1.227 (0.782–1.926)		1.193 (0.736–1.932)		1.272 (0.784–2.065)
	Diabetes mellitus		-		1.552 (1.002–2.403)		1.487 (0.957–2.308)		1.756 (1.108–2.783)		1.661 (1.039–2.654)
	Cancer		-		0.862 (0.501–1.438)		0.890 (0.512–1.548)		1.083 (0.624–1.879)		1.003 (0.565–1.780)
	Depression		-
	GDS score <6		-		1.0 [Reference]		1.0 [Reference]		1.0 [Reference]		1.0 [Reference]
	GDS score ≥6		-		1.567 (1.127–2.179)		1.533 (1.097–2.143)		1.429 (0.996–2.051)		1.347 (0.927–1.957)
	Cognitive function		-
	MMSE score ≥24		-		1.0 [Reference]		1.0 [Reference]		1.0 [Reference]		1.0 [Reference]
	MMSE score <24		-		1.502 (1.002–2.254)		1.505 (0.994–2.280)		1.448 (0.932–2.249)		1.659 (1.068–2.577)
	Body mass index		-		-
	≥25.0		-		-		1.0 [Reference]		1.0 [Reference]		1.0 [Reference]
	20.0–24.9		-		-		0.844 (0.584–1.220)		0.936 (0.633–1.386)		1.057 (0.702–1.592)
	<20.0		-		-		0.739 (0.451–1.211)		0.839 (0.500–1.409)		0.897 (0.531–1.517)
	Blood nutritional parameters		-		-
	Albumin		-		-
	≥4.0		-		-		1.0 [Reference]		1.0 [Reference]		1.0 [Reference]
	<4.0		-		-		1.421 (1.066–2.006)		1.484 (1.033–2.132)		1.470 (1.018–2.124)
	Hemoglobin		-		-
	Male (≥13.0), Female (≥12.0)		-		-		1.0 [Reference]		1.0 [Reference]		1.0 [Reference]
	Male (<13.0), Female (<12.0)		-		-		1.262 (0.837–1.903)		1.117 (0.720–1.731)		1.136 (0.731–1.765)
	Total cholesterol		-		-
	Male (≥160), Female (≥180)		-		-		1.0 [Reference]		1.0 [Reference]		1.0 [Reference]
	Male (<160), Female (<180)		-		-		1.372 (0.963–1.954)		1.258 (0.868–1.822)		1.370 (0.942–1.992)
	Gait speed (m/s)		-		-		-
	<1.0 m/s		-		-		-		1.923 (1.316–2.810)		1.725 (1.163–2.559)
	Grip strength		-		-		-
	Male (≥26.0), Female (≥18.0)		-		-		-		1.0 [Reference]		1.0 [Reference]
	Male (<26.0), Female (<18.0)		-		-		-		1.457 (1.014–2.093)		1.329 (0.914–1.932)
	Self-perceived chewing ability		-		-		-		-
	No difficulties		-		-		-		-		1.0 [Reference]
	Some difficulties		-		-		-		-		0.852 (0.587–1.235)
	Difficulties		-		-		-		-		2.361 (1.342–4.157)
	Statistically significant (p<0.05) HRs and 95% CIs are indicated using bold underlined numbers. HR, hazard ratio; CI, confidence interval; GDS, Geriatric Depression Scale; MMSE, Mini-mental State Examination
